# Supplementary material for: Metabolic Alterations in Male-Sterile Potato as Compared to Male-Fertile
Source: Metabolites. 2019 Feb 1;9(2):24. doi: 10.3390/metabo9020024 (PMC6409681; doi:10.3390/metabo9020024)
Supplement: Supplementary file 1 [file metabolites-09-00024-s001.zip]

Archive with 9 entries (8 files):
- Supplementary material/
- Supplementary material/Supplementary figure legends.pdf
- Supplementary material/Supplementary Figure S1.tif
- Supplementary material/Supplementary Figure S2.tif
- Supplementary material/Supplementary Figure S3.pdf
- Supplementary material/Supplementary Figure S4.pdf
- Supplementary material/Supplementary Table S1.xlsx
- Supplementary material/Supplementary Table S2.pdf
- Supplementary material/Supplementary Table S3.pdf
