# Supplementary material for: Metabolic Alterations in Male-Sterile Potato as Compared to Male-Fertile
Source: Metabolites. 2019 Feb 1;9(2):24. doi: 10.3390/metabo9020024 (PMC6409681; doi:10.3390/metabo9020024)
Supplement: Supplementary file 1 [file metabolites-09-00024-s001.zip › Supplementary material/Supplementary Table S1.xlsx]

## Sheet: Лист1
id	line	fertility	bilogical rep.	amines		amino acids									fatty acids and derivates													glycerol derivates			pentoses		hexose and derivates
				ethanolamine	putrescine	asparagine	aspartic acid	leucine	methionine	oxoproline	proline	serine	threonine	valine	DAG_RI=3879	DAG_RI=3883	fa16:0	fa18:0	fa18:2	fa18:3	fa20:0	fa22:0	MAG 1-fa16:0	MAG 1-fa18:0	MAG 2-fa16:0	MAG 2-fa18:2	MAG_RI=2784	glyceric acid	glycerol-2-phosphate	glycerol-3-phosphate	pent_RI=1532	pent_RI=1677	2-Acetamido-2-deoxy-D-glucose_RI=2139	2-Acetamido-2-deoxy-D-glucose_RI=2147	2-deoxy-d-arabinose	2-o-glycerol-р-d-galactopyranoside	6-deoxy-mannose_RI=1721	6-deoxy-mannose_RI=1830	arabinose	fructose	glucose	glucose-6-P_39.70	hex_RI=1657	hex_RI=1773	hex_RI=1799	hex_RI=1812	hex_RI=1854	hex_RI=1887	hex_RI=1979
104a	1101/10	fertile	1	0.0194885	0.000949671	11.8704	0.999191	0.0236124	0.013478	6.43909	2.38101	0.944058	0.682611	0.163387	4.23624	5.06109	2.10314	2.92068	5.78723	3.19228	0.439642	0.702871	1.40341	0.232194	0.555743	2.32773	1.20778	0.169648	0.0273956	1.14716	0.365361	0.470784	0.164518	0.0969671	0.235294	0.193227	0.0993932	0.137585	0.199934	24.3805	111.28	0.136832	0.0856377	0.0813289	0.843634	5.08734	3.97746	0.137184	0.173762
104b	1101/10	fertile	2	0.00168951	0.00158687	1.00404	0.0409342	0.0179677	0.00989665	5.49023	0.536301	0.162349	0.182168	0.0777187	5.03191	4.20724	1.25131	1.99537	4.03984	2.03593	0.412868	0.540129	0.997697	0.130098	0.479204	2.51274	0.702493	0.0340188	0.00179317	0.140729	0.352527	0.351056	0.212736	0.105541	0.129764	0.145446	0.0411489	0.0751131	0.0606236	25.4233	107.777	0.0471075	0.0752357	0.035555	0.63687	1.7517	3.92483	0.10182	0.0202266
104c	1101/10	fertile	3	0.000522716	0.000967037	3.07271	0.193963	0.00468863	0.0217552	2.61052	0.111771	0.0583973	0.0844479	0.0477755	2.68233	3.22375	3.32494	2.79437	8.02979	4.7114	0.67222	1.03072	1.43252	0.295702	0.423332	1.6949	1.12048	0.0679236	0.0291217	0.485035	0.35241	0.602671	0.416198	0.167928	0.242786	0.174523	0.0521696	0.122843	0.155765	48.5513	154.727	0.0630948	0.0728058	0.052724	1.22976	4.60045	3.91528	0.560502	0.0344487
74a	2103/7	fertile	1	0.00257395	0.00108355	2.91791	0.427996	0.0215971	0.0164609	4.61464	0.883992	0.106213	0.119846	0.0825496	5.15699	6.52226	3.01817	2.72819	7.24832	4.82673	0.320006	1.02359	2.02442	0.282732	0.171126	2.84972	1.79928	0.0689835	0.0155189	0.562206	0.646866	0.723404	0.603294	0.341689	0.384607	0.287432	0.0467042	0.215453	0.145696	76.6039	247.83	0.0725652	0.0833044	0.152599	1.35232	8.85866	6.08591	0.836407	0.0948537
74b	2103/7	fertile	2	0.000763099	0.00223426	1.25342	0.145456	0.00678871	0.00661502	0.478585	0.00124732	0.0758804	0.11363	0.123212	4.16013	7.22905	3.22844	2.52564	7.54142	5.73022	0.39174	0.759731	2.28183	0.129116	0.139806	2.92521	1.61976	0.0295108	0.0166972	0.290575	0.870476	1.31251	0.497139	0.649625	0.612872	0.525476	0.0663182	0.27569	0.206923	121.296	336.276	0.13006	0.0940255	0.232984	1.30887	15.7925	5.4014	3.04666	0.0898416
74c	2103/7	fertile	3	0.00292039	0.00161149	0.836745	0.0544724	0.0476101	0.00426419	1.18746	2.28204	0.115214	0.149389	0.14217	6.25423	9.44413	3.26829	2.59634	8.26499	6.67017	0.310715	0.983508	1.60606	0.0648399	0.127785	2.82385	1.64974	0.054415	0.0069917	0.167899	0.590455	0.77709	0.614591	0.360286	0.445802	0.248199	0.0534576	0.180024	0.106973	108.525	397.61	0.057197	0.0847786	0.144388	0.867654	9.58679	7.17705	1.1361	0.0889816
B4a	211/9	fertile	1	0.000788893	0.00167556	0.323179	0.00636651	0.000954591	0	0.845933	0.0355433	0.0634874	0.0796065	0.0305792	2.31774	3.3732	1.17671	2.6013	4.9452	3.44413	0.221623	0.524786	0.99887	0.298529	0.193957	2.24657	1.03791	0.0477383	0.00401535	0.359229	0.695253	0.532408	0.219923	0.085336	0.199723	0.138252	0.0442151	0.117964	0.0512525	46.8728	122.364	0.0520738	0.0799136	0.0903906	0.933635	1.50426	2.81647	0.75998	0.0223881
B4b	211/9	fertile	2	0.000848087	0.00226072	0.241644	0.0104569	0.0111935	0.00269782	0.773499	0.310025	0.0600469	0.0636308	0.0410636	2.63509	3.84062	1.47771	1.8755	4.63182	2.63608	0.24407	0.513258	0.775097	0.190006	0.0910304	1.46431	0.619279	0.0332383	0.00068843	0.0748643	0.408019	0.313551	0.181978	0.0777571	0.223425	0.092703	0.0237014	0.0600394	0.0367781	34.6367	123.405	0.0250765	0.0469067	0.0461722	1.08776	1.6654	2.38594	0.301236	0.015604
B4c	211/9	fertile	3	0.000479483	0.00230575	0.466832	0.0082363	0.00987868	0	0.0220998	0.00120554	0.0331846	0.0302647	0.0083161	2.39867	3.55197	1.7019	2.68036	6.12298	3.12353	0.307721	0.502921	1.75034	0.428883	0.153814	3.43219	0.781899	0.0247226	0.00724369	0.040093	0.842879	0.71832	0.374843	0.118744	0.437342	0.145963	0.09609	0.0682693	0.099962	142.733	126.365	0.0485056	0.142735	0.0845002	1.05189	1.48797	3.40652	4.77423	0.02674
L4a	Lomonosovskij	fertile	1	0	0.00108128	1.10796	0.256908	0.0118144	0.0137365	1.40418	0.139342	0.105516	0.142867	0.0963039	3.44553	4.70068	3.49105	2.89231	7.61182	5.6473	0.348039	0.818689	1.65297	0.0464471	0.0835757	2.03975	1.47002	0.144894	0.0411169	0.806033	0.734667	0.696761	0.47677	0.19802	0.274412	0.118167	0.0578939	0.119705	0.219958	45.6664	142.162	0.0748408	0.0865038	0.0785328	0.62549	7.36996	3.48088	0.526861	0.0452051
L4b	Lomonosovskij	fertile	2	0.00145706	0.00137436	0.334382	0.0110724	0.00100171	0.000839014	0.0816568	0.00146066	0.0296962	0.0558482	0.0206095	8.65448	10.8914	1.65225	1.90837	4.5714	4.42982	0.243297	0.475923	1.09717	0.0419587	0.0535205	2.29787	1.20097	0.0219042	0.004719	0.010326	0.642025	0.460598	0.211043	0.0653303	0.176256	0.0402835	0.0399671	0.0657784	0.0343751	49.0726	155.459	0.0068176	0.0842715	0.0683028	0.62954	6.17757	2.78113	0.707107	0.044447
L4c	Lomonosovskij	fertile	3	0	0.000946988	1.27254	0.311676	0.025876	0.00632021	0.969988	1.3298	0.0951935	0.136651	0.0878366	4.29137	5.57115	0.948722	1.63995	2.66716	2.31226	0.290248	0.375555	0.455467	0.0492791	0.0203911	0.38421	0.394821	0.0518099	0.0102664	0.703007	0.389204	0.309311	0.246737	0.186777	0.123084	0.059587	0.0222842	0.0606104	0.0575483	31.6338	42.3398	0.0341087	0.0856402	0.034414	0.618465	3.73295	3.3039	0.0510417	0.0442705
164a	1604/16	sterile	1	0.0466389	0.000850128	7.46917	0.31229	0.0182759	0.0164853	4.66083	0.709559	0.185069	0.167964	0.066787	1.94276	2.24109	1.83899	2.50595	4.62293	1.28872	0.305272	0.626325	0.639113	0.0186614	0.208339	0.93201	0.235497	0.0814539	0.0292722	0.566367	0.899261	0.368068	0.398572	0.29913	0.334959	0.184196	0.048508	0.150188	0.114276	19.8181	53.9359	0.0356053	0.0740952	0.0939047	1.26212	0.234675	3.13809	0.00894843	0.0206216
164b	1604/16	sterile	2	0.00208682	0.000901918	4.94771	0.315988	0.0106366	0.0111323	5.20392	0.245669	0.149594	0.137408	0.0208679	3.80187	4.00838	1.73717	2.61082	5.19786	1.72787	0.319934	0.683528	0.842786	0.0193927	0.290914	2.00501	0.507876	0.040837	0.0312584	0.418951	1.08992	0.351135	0.255066	0.156624	0.281697	0.163661	0.0400394	0.128485	0.0944157	17.0404	93.17	0.0310436	0.0625068	0.100088	1.47488	0.208127	2.56563	0.203757	0.0226684
164c(M)	1604/16	sterile	3	0.00136561	0.000179319	7.18372	0.312847	0.00611072	0.021739	4.6455	0.383728	0.191201	0.15648	0.0251658	0.682941	0.612696	0.910307	1.68066	2.97479	0.803599	0.317149	0.470813	0.681269	0.0198142	0.26769	1.08381	0.290455	0.0943323	0.0270478	0.459502	0.537064	0.266416	0.095658	0.0731184	0.0992452	0.199592	0.0576217	0.0908431	0.101591	17.046	64.0317	0.0586737	0.0810791	0.0726494	0.799909	0.137257	2.34883	0.0877828	0.0549893
C4a	Sudarynja	sterile	1	0.043262	0.000115723	11.8259	0.635626	0.0456674	0.286293	4.26484	0.27142	0.554828	0.394919	0.147434	0.996982	1.21017	1.22057	1.71039	2.71369	0.877219	0.145892	0.630308	0.515433	0.0058484	0.0622927	0.622317	0.210787	0.0934655	0.0746214	0.474707	0.38777	0.192942	0.146076	0.107955	0.221642	0.15574	0.043646	0.0647127	0.0876375	11.3379	38.3971	0.0565434	0.114094	0.0339236	0.685315	0.206747	2.12467	0.00871381	0.0644713
C4b	Sudarynja	sterile	2	0.00187597	0.000920789	11.7789	0.411059	0.0357597	0.115725	7.33142	0.276725	0.230902	0.32376	0.0735262	0.460492	2.64062	1.42913	1.8877	4.03887	1.50904	0.328738	0.653545	0.519849	0.00711204	0.121107	0.780186	0.263208	0.0769236	0.0324559	0.19745	0.176972	0.347044	0.18044	0.109312	0.160198	0.139613	0.0403928	0.0594058	0.0352668	13.1227	44.0541	0.0293238	0.0583394	0.0286464	0.760334	0.302189	1.02674	0.139678	0.0215556
C4c	Sudarynja	sterile	3	0.214125	0.000227778	11.5457	0.543978	0.0284894	0.158006	0.380176	0.334378	0.456473	0.387092	0.167348	1.26638	0.956029	1.30806	1.70694	3.83717	1.17734	0.42317	0.669503	0.536483	0.00540538	0.141451	0.398493	0.176267	0.0393482	0.0926431	0.744321	0.533857	0.204663	0.126062	0.105324	0.26494	0.108836	0.0487318	0.0747728	0.0612182	10.8274	39.1523	0.0709682	0.0808431	0.045698	0.94871	0.358794	2.43309	0.0191488	0.0150546
E4a	Evraziya	sterile	1	0.452035	0.000681732	16.2403	0.282902	0.00638701	0.0340341	0.617761	0.16616	0.15257	0.147048	0.0413438	1.26779	2.44724	1.5476	2.34302	3.78114	1.59396	0.468821	0.447431	0.490652	0.0179508	0.25166	0.493241	0.24623	0.0485734	0.170907	0.878903	0.977578	0.292995	0.241821	0.154191	0.163977	0.121244	0.037202	0.0846371	0.064115	9.28766	48.0167	0.0514124	0.0457052	0.0608348	1.11109	0.135295	1.8889	0.0379979	0.0299035
E4b	Evraziya	sterile	2	0.00364431	0.000548763	15.552	0.431542	0.0161514	0.102665	2.45551	0.297901	0.254205	0.159602	0.0468299	0.619923	0.838342	1.11379	2.52286	4.4009	1.81598	0.228232	0.324976	0.537054	0.0208558	0.253925	0.538037	0.306185	0.103576	0.127876	0.948504	0.710609	0.283188	0.360412	0.271293	0.160035	0.157641	0.0683855	0.139655	0.16611	15.2554	55.6912	0.0646956	0.123035	0.0812841	1.61212	0.331666	2.58932	0.165545	0.12289
E4c	Evraziya	sterile	3	0.0684726	0.000795561	16.637	0.510566	0.0102813	0.0835089	2.02474	0.105063	0.193741	0.127109	0.0276582	0.783738	1.08512	1.17077	2.22678	3.29293	1.31162	0.402608	0.476816	0.836888	0.0165375	0.267038	0.433479	0.332519	0.112263	0.146595	0.741169	0.598686	0.29552	0.291232	0.203285	0.209146	0.283263	0.0514745	0.0988714	0.116443	10.268	44.6807	0.0894502	0.0830169	0.0826114	1.0556	0.149767	1.81697	0.0820664	0.074206
G4a	Gusar	sterile	1	0.000656888	0.000356763	5.22851	0.219863	0.0121709	0.0466512	4.70228	0.435864	0.0766048	0.184492	0.0305705	1.85394	1.37642	1.2725	1.21701	4.24854	1.42683	0.301254	0.526546	0.685491	0.111457	0.227704	0.455783	0.197501	0.0804488	0.0336382	0.440548	0.177687	0.184251	0.192487	0.122406	0.170337	0.132862	0.0262381	0.0513463	0.0531277	19.7669	36.5337	0.07139	0.0415695	0.0275597	1.08257	0.389382	2.9161	0.036746	0.0244622
G4b	Gusar	sterile	2	0.0236266	0.000388292	5.527	0.18939	0.00947121	0.0497683	3.07899	0.334322	0.074287	0.137423	0.0282416	1.23954	1.5607	0.949206	1.3513	2.59409	1.26816	0.239702	0.384383	0.309568	0.00989939	0.169308	0.41061	0.201397	0.0353221	0.0216285	0.143667	0.147857	0.140165	0.112725	0.0689481	0.114833	0.0460929	0.0176966	0.029177	0.0296662	6.06353	20.2408	0.0215911	0.0377671	0.0155486	0.993752	0.109095	1.1944	0.119564	0.0172981
G4c	Gusar	sterile	3	0.0179889	0.000191956	0.926381	0.00668986	0.0100002	0.00779674	2.20759	0.000786895	0.0761015	0.0483229	0.00564558	1.35164	1.04245	0.852334	1.06399	2.08286	0.982362	0.192897	0.430203	0.59366	0.0531024	0.203094	0.331181	0.204805	0.00220526	0.0198499	0.297594	0.317283	0.235757	0.205046	0.140706	0.278506	0.117863	0.0374463	0.0448588	0.0589475	12.7523	23.2194	0.0413414	0.0568204	0.0373145	1.08939	0.305712	0.739074	0.101013	0.0193649
Fold changes fertile/sterile				0.0360195	2.93527	0.206845	0.568105	0.873839	0.102888	0.599369	0.760088	0.390837	0.745851	1.35236	3.15126	3.37758	1.73563	1.27734	1.63208	3.08945	1.14387	1.30474	2.29206	7.15528	1.01167	3.18229	4.28793	0.925884	0.204963	0.75846	1.0512	2.29859	1.6195	1.35409	1.41709	1.19808	1.24346	1.47408	1.39985	4.64612	3.68474	1.20295	1.18965	1.62028	0.868753	23.5701	1.96341	12.7988	1.43752
Wilcoxon test p-value				0.00354263	7.39602e-07	7.17414e-05	0.012094	0.67066	0.000476325	0.127688	0.26567	0.00231643	0.012094	0.241524	1.40524e-05	8.87523e-06	0.0144925	0.0100445	0.00111458	7.39602e-07	0.477575	0.0780243	0.000274392	3.32821e-05	0.291343	0.000274392	1.4792e-06	0.291343	0.000274392	0.218921	0.67066	4.95534e-05	0.0332414	0.798745	0.159973	0.842836	0.26567	0.159973	0.40951	7.39602e-07	3.32821e-05	0.629726	0.0596571	0.113502	0.218921	7.39602e-07	7.17414e-05	0.00037128	0.241524
Footnotes.
for compounds which form several TMS derivatives sum of all are presented
for identified sugars sum of isomers are presented
Abbreviations
DAG - diacylglycerol
MAG - monoacylglycerol
fa - fatty acid
hex - unidentified hexose or derivate
ha - hexose acid
pent - unidentified pentose or derivate
olygo - unidentified olygosacharide or derivate
ni - not identified compounds
st - sterols and similar terpens
sf - sugar phosphate
RI - retention index
[truncated: 147 more columns]
